# Supplementary material for: Styryl Quinazolinones as Potential Inducers of Myeloid Differentiation via Upregulation of C/EBPα
Source: Molecules. 2018 Aug 3;23(8):1938. doi: 10.3390/molecules23081938 (PMC6222906; doi:10.3390/molecules23081938)
Supplement: Supplementary file 1 [file molecules-23-01938-s001.zip]

Archive with 3 entries (2 files):
- molecules-326132-supplementary-final/
- molecules-326132-supplementary-final/Sup Figure S1.pdf
- molecules-326132-supplementary-final/Sup Table S1.pdf
